# Supplementary material for: Isthminia panamensis, a new fossil inioid (Mammalia, Cetacea) from the Chagres Formation of Panama and the evolution of ‘river dolphins’ in the Americas
Source: PeerJ. 2015 Sep 1;3:e1227. doi: 10.7717/peerj.1227 (PMC4562255; doi:10.7717/peerj.1227)
Supplement: File S2 — Otolith data collected by Orangel Aguilera from the Chagres Formation. [file peerj-03-1227-s003.xlsx]

## Sheet: Sheet1
Absolute and rank abundances of fish families and genera from combined bulk samples collected from the Chagres Fm. From Aguilera et al (1999) and O'Dea et al. (in prep). Along with fish size, trophic level, feeding and life mode
	Family	Genera	Feeding mode	Life mode	Trophic level (FishBase)	Number of otoliths from bulk samples	Rank abundance
	MYCTOPHIDAE	Diaphus	PL	Bp	3.14118	432	1
	BREGMACEROTIDAE	Bregmaceros	PL	Bp	3.15	278	2
	GOBIIDAE	ind. Gobiidae	CA	De	3.15504	68	3
	OPHIDIIDAE	Lepophidium	CA	De	3.54	29	4
	PARALICHTHYIDAE	Citharichthys	CA	De	3.52727	16	5
	OPISTOGNATHIDAE	Lonchopisthus	CA	De	3.65	13	6
	APOGONIDAE	Apogon	CA	De	3.45556	12	7
	ENGRAULIDAE	Anchoa	PL	Pe	3.44167	10	8
	STERNOPTYCHIDAE	Polyipnus	PL	De	3.3	7	9
	SYNODONTIDAE	Saurida	CA	De	4	6	10
	DASYATIDAE	Dasyatis	CA	De	3.575	5	11
	BATRACHOIDIDAE	Porichthys	CA	De	3.92222	4	12
	CONGRIDAE	Hildebrandia	CA	De	3.86	4	13
	HETERODONTIDAE	Heterodontus	CA	De	3.5	2	14
	PARALICHTHYIDAE	Syacium	CA	De	3.47143	2	15
	CARCHARHINIDAE	Scoliodon	CA	De	4.32051	1	16
	CYNOGLOSSIDAE	Symphurus	CA	De	3.26897	1	17
	LUTJANIDAE	Pristipomoides	CA	De	4	1	18
	MACROURIDAE	Coelorhinchus	CA	De	3.51042	1	19
	MUGILIDAE	Mugil	DE	De	2.11818	1	20
	SCIAENIDAE	Cynoscion	CA	De	3.97857	1	21
	SERRANIDAE	Serranus	CA	De	3.55714	1	22
	TRIGLIDAE	Prionotus	CA	De	3.62857	1	23
		Notes:
		Fully marine fish fauna (same for infaunal mollusks and benthic forams)
		Dominated by the lantern fish Diaphus - planktivores which migrate to shallow waters in the night, live at depth in the day
		Bregmaceros is the codlet - planktivorous and very small.
		No Scomroids found (probably they were there but their turnover is so slow - long lived - that their otoliths don’t enter the assemblages very frequently)
		In the chagres there are a lot shark teeth and shark vertebrae
		Water depth is a source of argument - To me it looks shallower than some have claimed. Course-grained sands and silts, high terrigenous input. However there are deepwater hatchetfishes (Polyipnus), but otoliths can be moved by the beasts that eat the fish and only 7 were found
		Citharichthys is shallow water flatfish and more abundant
		Definitely high high productivity. Higher than would be expected to have been fueld by the short river that was obviously close-by
		Lots of evidence of mixing in the sediments but only some evidence of energy transport
